# Supplementary material for: Biodiversity Patterns and Ecological Preferences of the Photobionts Associated With the Lichen-Forming Genus Parmelia
Source: Front Microbiol. 2021 Dec 24;12:765310. doi: 10.3389/fmicb.2021.765310 (PMC8739953; doi:10.3389/fmicb.2021.765310)
Supplement: Supplementary Table 1 — Samples used in this study, with details on collection data, herbarium codes and the GenBank accession numbers for the sequences generated for the nrITS (mycobiont and microalgae) and LSU rDNA. [file Table_1.XLSX]

## Sheet: Hoja1
Lichen spp (n total)	n	Country, Region, Locality | Coordinates| code | Herbarium code	Collector(s)	GenBank accession numbers mycobiont nrITS	GenBank accession numbers phycobiont nrITS	GenBank accession numbers phycobiont LSU rDNA
Parmelia sulcata (n=55)	9	Spain, Castelló, El Toro | 39°57’32 N 0°46’36”O | T-	Hinojosa E.	1: MZ557869 2: MZ557870 6: MZ557871 8: MZ557872 9: MZ557873 10: MZ557874 12: MZ557875 13: MZ557876 24: MZ557877	1: MZ567432 2: MZ567433 6: MZ567434 8: MZ567435 9: MZ567436 10: MZ567437 12: MZ567438 13: MZ567439 24: MZ567440	1: MZ567303 2: MZ567304 6: MZ567305 8: MZ5673063 9: MZ567307 10: MZ567308 12: MZ567309 13: MZ567310
	5	Spain, Morella, Herbeset | 40º39' 46.2" N 0º 0'31.6"O | Mo-	Barreno E.	1: MZ557878 3: MZ557879 5: MZ557880 6: MZ557881 8: MZ557882	1: MZ567441 3: MZ567442 5: MZ567443 6: MZ567444 8: MZ567445	1: MZ567311 3: MZ567312 5: MZ567313 6: MZ567314 8: MZ567315
	2	România, Mărcești | 44°49'20.8"N 25°46'20.2"E | Rom-	Dumitru C.	1: MZ557883 2: MZ557884	1: MZ567446 2: MZ567447	1: MZ567316 2: MZ567317
	10	Spain, Soria, Nódalo |41°41'20"N 2°45'49"O | N-	Barreno E.	1: MZ557885 2: MZ557886 3: MZ557887 4: MZ557888 5: MZ557889 6: MZ557890 7: MZ557891 8: MZ557892 9: MZ557893 11: MZ557894	1: MZ567448 2: MZ567449 3: MZ567450 4: MZ567451 5: MZ567452 6: MZ567453 7: MZ567454 8: MZ567455 9: MZ567456 11: MZ567457	1: MZ567318 2: MZ567319 3: MZ567320 4: MZ567321 5: MZ567322 6: MZ567323 7: MZ567324 8: MZ567325 9: MZ567326
	5	Spain, Huelva, Fuenteheridos | 37°54′13″N 6°39′42″O | F-	Barreno E.	8: MZ557895 9: MZ557896 10: MZ557897 11: MZ557898 16: MZ557899	8: MZ567458 9: MZ567459 10: MZ567460 11: MZ567461 16: MZ567462	8: MZ567327 9: MZ567328 10: MZ567329 11: MZ567330 16: MZ567331
	1	Spain, Navarra, Roncesvalles | 43°0′33″N 1°19′12″O |R-	Moya P.	3: MZ557900	3: MZ567463	3: MZ567332
	2	Spain, Navarra, Selva de Irati |42°59'0"N 10°9'0"O | S-	Moya P.	12: MZ557901 13: MZ557901	12: MZ567464 13: MZ567465	12: MZ567333 13: MZ567334
	10	Spain, León, Manzanal del Puerto | 42°35'26"N 6°13'20"O | E-	Barreno E.	1: MZ557903 3: MZ557904 10: MZ557905 11: MZ557906 17: MZ557907 20: MZ557908 21: MZ557909 23: MZ557910 25: MZ557911 26: MZ557912	1: MZ567466 3: MZ567467 10: MZ567468 11: MZ567469 17: MZ567470 20: MZ567471 21: MZ567472 23: MZ567473 25: MZ567474 26: MZ567475	1: MZ567335 3: MZ567336 10: MZ567337 11: MZ567338 17: MZ567339 20: MZ567340 21: MZ567341 23: MZ567342 25: MZ567343 26: MZ567344
	4	Spain, Teruel, Valdelinares | 40°23′29″N 0°36′21″O | V-	Chiva S.	1: MZ557913 3: MZ557914 4: MZ557915 5: MZ557916	1: MZ567476 3: MZ567477 4: MZ567478 5: MZ567479	1: MZ567345 4: MZ567346 5: MZ567347
	2	Spain, Alicante, Alcoi, | 38°39’59”N 0°32’04”O | AL-	Hinojosa E.	8: MZ557917 9: MZ557918	8: MZ567480 9: MZ567481	8: MZ567348 9: MZ567349
	1	Spain, Lleida, Os de Civís | 42°30'39.2"N 1°26'21.6"E | O-	Chiva S.	3: MZ557919	3: MZ567482	3: MZ567350
	1	Canada, Alberta | CA-	Darrin L.	1:MZ557920	1: MZ567483
	1	Norwey, Storfjord | 62°21'14"N 6°57'10"E | NW- | MAF-Lich 21297	Bejrick J.	NW: MZ557921	NW: MZ567484
	1	USA, Lamenceville | U-	Molina M.C.	U: MZ557922	U: MZ567485	U: MZ567351
	1	Ireland, Dunkerron | IR- | MAF-Lich 15418	Crespo A. and Gavilán R.	IR: MZ557923	IR: MZ567486
Parmelia encryptata (n=7)	4	Spain, Granada, Sierra Nevada, | 37°8'1.5"N 3°24'22"O | SN-	Dumitru C.	2: MZ557924 3: MZ557925 4: MZ557926 5: MZ557927	2: MZ567487 3: MZ567488 4: MZ567489 5: MZ567490	2: MZ567352 3: MZ567353 4: MZ567354 5: MZ567355
	1	Spain, Ronda, Málaga | 36°38'24"N 05°03'23"O | RO- |	Atienza V.	8: MZ557928	8: MZ567491	8: MZ567356
		VAL-Lich 30623
	1	Spain, Alicante, Alcoi | 38°39’59”N 0°32’04”O | AL-	Hinojosa E.	10: MZ557929	10: MZ567492	10: MZ567357
	1	Spain, Castelló, El Toro | 39°57’32N 0°46’36”O | T-	Hinojosa E.	3: MZ557930	3: MZ567493	3: MZ567358
Parmelia barrenoae (n=19)	1	Spain, Castelló, El Toro | 39°57’32N 0°46’36”O | T-	Hinojosa E.	5: MZ557931	5: MZ567495	5: MZ567359
	1	Spain, Soria, Nódalo | 41°41'20"N 2°45'49"O | N-	Barreno E.	15: MZ557932	15: MZ567495	15: MZ567360
	10	Spain, León, Manzanal del Puerto | 42°35'26"N 6°13'20" | E-	Barreno E.	4: MZ557933 6: MZ557934 13: MZ557935 14: MZ557936 15: MZ557937 16: MZ557938 18: MZ557939 19: MZ557940 22: MZ557941 24: MZ557942	4: MZ567496 6: MZ567497 13: MZ567498 14: MZ567499 15: MZ567500 16: MZ567501 18: MZ567502 19: MZ567503 22: MZ567504 24: MZ567504	4: MZ567361 6: MZ567362 13: MZ567363 14: MZ567364 15: MZ567365 16: MZ567366 18: MZ567367 19: MZ567368 22: MZ567369 24: MZ567370
	5	Spain, Guadalajara, La Mierla | 40°56′15″N 3°14′11″O | G-	Barreno E.	7: MZ557943 8: MZ557944 9: MZ557945 10: MZ557946 11: MZ557947	7: MZ567506 8: MZ567507 9: MZ567508 10: MZ567509 11: MZ567510	7: MZ567371 8: MZ567372 9: MZ567373 10: MZ567374 11: MZ567375
	1	Spain, Teruel, Valdelinares | 40°23′29″N 0°36′21″O | V-	Chiva S.	10: MZ557948	10: MZ567511	10: MZ567376
	1	Spain, Ávila, Candeleda | 40º13’22’’N 05º14’10’’W | L-	Divakar P. and Dal Grande F.	10: MZ557949	10: MZ567512
Parmelia serrana (n=42)	4	Spain, Teruel, Villarroya de los Pinares | 40°31′45″N 0°40′10″O | Te-	Barreno E.	1: MZ557950 3: MZ557951 4: MZ557952 5: MZ557953	1: MZ567513 3: MZ567514 4: MZ567515 5: MZ567516	1: MZ567377 3: MZ567378 4: MZ567379 5: MZ567380
	3	Spain, Granada, Sierra Nevada, | 37°8'1.5"N 3°24'22"O | SN-	Dumitru C.	1: MZ557954 8: MZ557955 9: MZ557956	1: MZ567517 8: MZ567518 9: MZ567519	1: MZ567381 8: MZ567382 9: MZ567383
	3	Spain, Málaga, Ronda, | 36°38'24"N 5°3'23"O | RO- |	Atienza V. and Chiva S.	3: MZ557957 4: MZ557958 7: MZ557959	3: MZ567520 4: MZ567521 7: MZ567522	3: MZ567384 4: MZ567385 7: MZ567386
		VAL-Lich 30627, VAL-Lich 30598, VAL-Lich 3062
	9	Spain, Castelló, Penyagolosa, | 40°14′33″N 0°21′9″O | P-	Chiva S.	1: MZ557960 2: MZ557961 3: MZ557962 4: MZ557963 5: MZ557964 6: MZ557965 7: MZ557966 8: MZ557967 9: MZ557968	1: MZ567523 2: MZ567524 3: MZ567525 4: MZ567526 5: MZ567527 6: MZ567528 7: MZ567529 8: MZ567530 9: MZ567531	1: MZ567387 2: MZ567388 3: MZ567389 4: MZ567390 5: MZ567391 6: MZ567392 7: MZ567393 8: MZ567394 9: MZ567395
	8	Spain, Castelló, Morella, | 40°39'5.7"N 0°0'34.0"O | Mo-	Barreno E.	2: MZ557969 3: MZ557970 4: MZ557971 5: MZ557972 7: MZ557973 8: MZ557974 9: MZ557975 14: MZ557976	2: MZ567532 3: MZ567533 4: MZ567534 5: MZ567535 7: MZ567536 8: MZ567537 9: MZ567538 14: MZ567539	2: MZ567396 3: MZ567397 4: MZ567398 5: MZ567399 7: MZ567400 8: MZ567401 9: MZ567402 14: MZ567403
	2	Spain, Navarra, Roncesvalles | 43°0′33″N 1°19′12″O | R-	Moya P.	1: MZ557977 7: MZ557978	1: MZ567540 7: MZ567541	1: MZ567404 7: MZ567405
	5	Spain, Teruel, Valdelinares | 40°23′29″N 0°36′21″O | V-	Barreno E.	2: MZ557979 6: MZ557980 7: MZ557981 8: MZ557982 9: MZ557983	2: MZ567542 6: MZ567543 7: MZ567544 8: MZ567545 9: MZ567546	2: MZ567406 6: MZ567407 7: MZ567408 8: MZ567409 9: MZ567410
	1	Spain, Cuenca, Valdemeca | 40°13′27″N 1°44′36″O | C-	Moya P.	1: MZ557984	1: MZ567547	1: MZ567411
	1	Spain, Cádiz, Los Alcornocales Nature Reserve | CZ- | MAF-Lich 21281	Crespo A. and Nuñez-Zapata J.	1: MZ557991	1: MZ567554
	4	Spain, Ávila, Candeleda | 40º13’22’’N 05º14’10’’W | L-	Divakar P. and Dal Grande F.	1: MZ557985 2: MZ557986 3: MZ557987 6: MZ557988	1: MZ567548 2: MZ567549 3: MZ567550 6: MZ567551	1: MZ567412
	1	Sweden, Vastergotland osterplana | 58º34’21’’N 13º25’46’’E | SW- | MAF-Lich 21621	Lattman H. and Mattsson J.E.	SW1: MZ557989	SW1: MZ567552
	1	Sweden, Skane Blentarp | 55º35’00’’N 13º34’07’’E | SW- | MAF-Lich 21610	Lattman H. and Mattsson J.E.	SW2: MZ557990	SW2: MZ567553
Parmelia saxatilis (n=21)	3	Spain, Lleida, Esterri d'Àneu | 42°37′48″N 1°7′28″E | A-	Chiva S.	3: MZ557992 5: MZ557993 6: MZ557994	3: MZ567555 5: MZ567556 6: MZ567557	3: MZ567413 5: MZ567414 6: MZ567415
	2	Spain, Asturias, Degaña | 42°56′26″N 6°34′16″O | D-	Vázquez V. and Fernández J.	1: MZ557995 2: MZ557996	1: MZ567558 2: MZ567559	1: MZ567416 2: MZ567417
	2	Spain, Lleida, Os de Civís | 42°30'39.2"N 1°26'21.6"E | O-	Chiva S.	1: MZ557997 2: MZ557998	1: MZ567560 2: MZ567561	1: MZ567418 2: MZ567419
	1	Canada, Clearwater Valley | CA-	Goward T.	2: MZ557999	2: MZ567562
	4	Chile, Magallanes and Antártida, | TF- | MAF-Lich 21301, MAF-Lich 21277, MAF Lich 21292, MAF-Lich 21278	Laguna C.	1: MZ558000 2: MZ558001 3: MZ558002 4: MZ558003	1: MZ567563 2: MZ567564 3: MZ567565 4: MZ567566	1: MZ567420 2: MZ567421 4: MZ567422
	1	Scotland, Lake district | SC-	Crespo A., Divakar P. and Nuñez- Zapata J.	1: MZ558004	1: MZ567567
	6	Sweden, Estocolmo | 59º12’42’’N 17º57’46’’ E | SW- | MAF-Lich 21296, MAF-Lich 21295, MAF-Lich 21293, MAF-Lich 21300, MAF-Lich 21299, MAF-Lich 21285	Amo G.	3: MZ558005 4: MZ558006 5: MZ558007 6: MZ558008 7: MZ558009 8: MZ558010	3: MZ567568 4: MZ567569 5: MZ567570 6: MZ567571 7: MZ567572 8: MZ567573	7: MZ567423
	1	Sweden, Blekinge| 56º25’02’’N 15º02’22’’E | SW- | MAF-Lich 21599	Lattman H. and Mattsson J.E.	9: MZ558011	9: MZ567574
	1	Spain, Cádiz, Los Alcornocales Nature Reserve | CZ- | MAF-Lich 21281	Crespo A. and Nuñez-Zapata J.	2: MZ558012	2: MZ567575
Parmelia submontana (n=5)	3	Spain, Málaga, Ronda | 36°38'24"N 5°3'23"O | RO- |	Chiva S.	1: MZ558013 2: MZ558014 5: MZ558015	1: MZ567576 2: MZ567577 5: MZ567578	1: MZ567424 2: MZ567425 5: MZ567426
		VAL-Lich 30577, VAL-Lich 30576
	1	Spain, Castelló, Morella | 40ᵒ39'5.7"N 0ᵒ 0'34"O | Mo-	Barreno E.	10: MZ558016	10: MZ567579	10: MZ567427
	1	Spain, Teruel, Valdelinares | 40°23′29″N 0°36′21″O | V-	Chiva S.	33: MZ558017	33: MZ567580
Parmelia ernstiae (n=4)	2	Spain, Navarra, Selva de Irati, |42°59'0"N 10°9'0"O | S-	Moya P.	14: MZ558018 15: MZ558019	14: MZ567581 15: MZ567582	14: MZ567428 15: MZ567429
	1	Scotland, Lake district | SC- | MAF-Lich 21280	Crespo A, Divakar P. and Núñez- Zapata J.	2: MZ558020	2: MZ567583
	1	France, Valle del Roncal | FR-	Gavilán R.	FR: MZ558021	FR: MZ567584
Parmelia omphalodes (n=5)	5	Spain, Ávila, Candeleda | 40º13’22’’N 05º14’10’’W | L- |	Divakar P. and Dal Grande F.	4: MZ558022 5: MZ558023 7: MZ558024 8: MZ558025 9: MZ558026	4: MZ567585 5: MZ567586 7: MZ567587 8: MZ567588 9: MZ567589	5: MZ567430 9: MZ567431
Parmelia mayi (n=1)	1	SouthAfrica, Hottentots Holland Nature Reserve | 34º03’S 19º01’E | SA- | MAF 16116	Crespo A.	SA: MZ558027	SA: MZ567590
